# Supplementary material for: A compound attributes-based predictive model for drug induced liver injury in humans
Source: PLoS One. 2020 Apr 15;15(4):e0231252. doi: 10.1371/journal.pone.0231252 (PMC7159228; doi:10.1371/journal.pone.0231252)
Supplement: S1 Data — (XLSX) [file pone.0231252.s001.xlsx]

## Sheet: training
Label	drug_modeling	fre_modeling	logp_modeling	RR_modeling	year_modeling
pos	abacavir	62	5.64167	1.90334	1992
pos	abiraterone	14	1.44112	1.72633	1996
pos	acarbose	36	12.6218	4.43912	N
pos	acetaminophen	2294	323.005	6.05511	1994
pos	adefovir dipivoxil	31	10.1562	4.11464	1994
pos	albendazole	34	2.53701	1.68192	N
pos	allopurinol	265	43.5861	2.6683	N
pos	amiodarone	189	26.8321	2.4438	1993
pos	amoxicillin	494	59.1234	2.2712	2000
pos	amphotericin b	36	2.01095	1.52645	1995
pos	anidulafungin	18	7.30977	4.87693	1995
pos	argatroban	51	5.30672	1.99359	1994
pos	atazanavir	165	48.6357	4.01224	1997
pos	atorvastatin	295	17.2479	1.71144	1992
pos	azathioprine	359	65.6223	2.85388	N
pos	azithromycin	278	10.1346	1.50188	1993
pos	busulfan	107	13.4135	2.25713	1994
pos	carbamazepine	413	1.70796	1.10816	1994
pos	cefaclor	22	3.0012	2.11979	N
pos	cefazolin	82	6.10815	1.78589	N
pos	cefdinir	37	2.27906	1.58134	1994
pos	cefotaxime	17	1.86973	1.83566	N
pos	ceftazidime	33	3.28051	1.88871	2001
pos	ceftriaxone	260	46.7879	2.81571	N
pos	celecoxib	73	4.18432	1.62218	1993
pos	chlorpromazine	27	4.32477	2.37315	N
pos	ciprofloxacin	520	3.43686	1.16221	1994
pos	clarithromycin	493	27.1672	1.69267	1994
pos	clindamycin	128	7.80334	1.69742	1993
pos	clopidogrel	197	5.25304	1.38852	1994
pos	cyclophosphamide	602	23.9663	1.55217	N
pos	cyclosporine	1098	36.7183	1.49535	1992
pos	dactinomycin	29	7.20491	3.22577	N
pos	danazol	16	3.98636	3.03871	N
pos	dapsone	16	1.61576	1.74684	1996
pos	darunavir	47	7.17273	2.40977	1992
pos	deferasirox	33	6.92233	2.87485	1997
pos	desloratadine	60	4.07238	1.69727	1993
pos	dexamethasone	220	2.22639	1.19028	2000
pos	diclofenac	181	3.53182	1.30455	1995
pos	didanosine	212	121.587	8.37018	1995
pos	disulfiram	15	3.02986	2.57551	N
pos	doxycycline	138	11.0724	1.87422	1996
pos	dutasteride	59	14.6058	3.36699	1993
pos	efavirenz	246	53.0426	3.16834	1992
pos	eltrombopag	88	19.7786	3.18488	1999
pos	emtricitabine	32	9.25339	3.68437	1993
pos	entecavir	45	13.8194	3.97298	1995
pos	epirubicin	88	4.35364	1.56605	N
pos	eplerenone	30	4.2245	2.22607	2000
pos	erythromycin	73	1.85648	1.31176	N
pos	esomeprazole	22	2.2676	1.84055	1994
pos	ethambutol	32	9.21185	3.67006	N
pos	etodolac	58	7.06022	2.1641	N
pos	etravirine	17	3.89416	2.86887	1999
pos	everolimus	274	28.8324	2.12721	1993
pos	ezetimibe	29	7.8785	3.46738	1993
pos	famotidine	41	5.92277	2.31517	1993
pos	fenofibrate	431	195.222	6.24253	1994
pos	fluconazole	218	7.85281	1.48892	N
pos	fludarabine	94	6.81532	1.77952	1998
pos	flutamide	48	25.1052	7.10557	N
pos	fluvastatin	43	10.3374	3.23541	1994
pos	fosamprenavir	20	4.36054	2.81933	1998
pos	ganciclovir	24	3.15209	2.09698	1995
pos	gefitinib	21	1.80868	1.68987	1993
pos	gemcitabine	160	1.94988	1.20479	1993
pos	gemfibrozil	46	4.43989	1.91472	N
pos	halothane	16	12.7255	12.4347	N
pos	ibuprofen	860	28.8444	1.4947	1993
pos	imatinib	121	6.62466	1.63731	1995
pos	irbesartan	55	1.81251	1.36323	1994
pos	isoflurane	18	6.29438	4.1693	N
pos	isoniazid	318	139.755	6.01816	N
pos	itraconazole	118	11.4165	2.01029	1994
pos	ketamine	26	10.5631	5.05161	N
pos	ketoconazole	104	27.9845	3.6761	1994
pos	ketoprofen	16	1.58411	1.73084	N
pos	lamivudine	332	88.248	3.71746	1992
pos	lansoprazole	226	8.87114	1.52209	1992
pos	lapatinib	381	17.2567	1.59601	1997
pos	leflunomide	176	41.0279	3.33187	N
pos	leucovorin	13	1.98383	2.10369	2002
pos	levofloxacin	288	4.22859	1.2638	1993
pos	loratadine	54	3.46375	1.6526	1998
pos	lovastatin	50	3.18048	1.63887	1997
pos	maraviroc	51	3.84726	1.74526	1999
pos	memantine	70	5.31812	1.78444	1995
pos	mercaptopurine	157	35.8693	3.27559	N
pos	meropenem	178	57.4175	4.35345	1993
pos	methimazole	66	11.171	2.6093	N
pos	methotrexate	833	2.90385	1.11086	1999
pos	methyldopa	26	5.51335	2.83861	N
pos	methylprednisolone	132	5.25167	1.50165	N
pos	micafungin	24	6.53288	3.41581	1994
pos	miglitol	92	55.7163	8.89359	N
pos	minocycline	73	9.58564	2.27533	1994
pos	mirtazapine	447	3.3362	1.1729	1993
pos	mitomycin	50	4.35077	1.84348	2006
pos	moxifloxacin	30	2.60307	1.76489	1994
pos	mycophenolate mofetil	496	31.0755	1.76154	1993
pos	nafcillin	17	2.73125	2.25642	N
pos	nandrolone decanoate	13	2.0394	2.13884	N
pos	nateglinide	34	4.28045	2.1206	1992
pos	nevirapine	394	127.457	4.405	1995
pos	niacin	23	2.80904	2.00961	1993
pos	nitrofurantoin	170	42.2679	3.49497	N
pos	octreotide	29	5.83265	2.76272	1993
pos	ondansetron	114	1.99631	1.25436	1994
pos	orlistat	92	11.7345	2.26416	1992
pos	oxacillin	17	5.1457	3.61189	N
pos	oxaliplatin	451	5.06586	1.23041	1993
pos	pazopanib	191	25.9105	2.38659	2001
pos	penicillamine	14	5.56013	4.61961	N
pos	pentostatin	21	3.89906	2.53653	N
pos	phenobarbital	13	1.43674	1.76516	N
pos	posaconazole	62	12.4233	2.89718	1994
pos	prednisolone	324	6.49117	1.33276	1993
pos	propylthiouracil	73	25.9074	4.65631	N
pos	pyrazinamide	104	74.6118	11.5465	N
pos	regorafenib	78	10.7122	2.33624	2000
pos	repaglinide	17	5.02467	3.53558	1998
pos	ribavirin	418	7.97015	1.3283	1997
pos	rifabutin	37	19.0182	6.8508	N
pos	rifampicin	549	260.648	6.60421	N
pos	ritonavir	117	20.0739	2.68895	1993
pos	rosiglitazone	81	4.64159	1.63119	1994
pos	rosuvastatin	101	18.6733	2.80337	1996
pos	saquinavir	63	24.572	5.09739	1993
pos	saxagliptin	33	9.01398	3.51831	2001
pos	sevoflurane	206	37.2242	2.81262	1997
pos	simeprevir	67	19.7218	3.90272	2005
pos	sirolimus	52	2.70252	1.53877	1993
pos	sofosbuvir	123	12.8956	2.08465	2008
pos	sorafenib	440	29.44	1.79777	2000
pos	stavudine	70	10.3473	2.41928	2003
pos	sucralfate	22	4.85751	2.87485	N
pos	sulfasalazine	247	44.8954	2.83118	N
pos	tacrolimus	254	2.2943	1.17963	1994
pos	telithromycin	31	21.5565	10.4629	1995
pos	telmisartan	28	2.42138	1.75007	1994
pos	terbinafine	60	4.53304	1.76489	1995
pos	tigecycline	41	9.99086	3.25931	1993
pos	tipranavir	14	7.43145	6.56278	1994
pos	tolvaptan	44	17.6623	5.16672	1993
pos	ursodeoxycholic acid	45	17.8956	5.12124	N
pos	valganciclovir	25	3.09576	2.04236	1995
pos	valproic acid	268	6.37154	1.36897	1999
pos	vemurafenib	149	5.97757	1.51163	2006
pos	vincristine	129	14.6315	2.16398	2000
pos	vismodegib	43	8.36177	2.78181	2008
pos	voriconazole	94	13.0299	2.36562	1992
pos	zanamivir	47	14.1831	3.92098	1993
pos	zidovudine	219	20.8955	2.03161	1996
pos	zonisamide	85	6.22451	1.77781	N
neg	aclidinium	0	0	0	1996
neg	adapalene	0	0	0	1993
neg	adenosine	0	0	0	1995
neg	alcaftadine	0	0	0	1996
neg	almotriptan	0	0	0	1995
neg	alosetron	0	0	0	1993
neg	alvimopan	0	0	0	1996
neg	aminolevulinic acid	0	0	0	1992
neg	amlexanox	0	0	0	1994
neg	apraclonidine	0	0	0	1993
neg	aprepitant	0	0	0	1994
neg	azelaic acid	0	0	0	1998
neg	azelastine	0	0	0	1994
neg	azilsartan medoxomil	0	0	0	2005
neg	aztreonam	0	0	0	1996
neg	balsalazide	0	0	0	1998
neg	benazepril	0	0	0	1997
neg	benzyl alcohol	0	0	0	1997
neg	besifloxacin	0	0	0	1995
neg	betaxolol	0	0	0	1994
neg	bimatoprost	0	0	0	1992
neg	bivalirudin	0	0	0	1993
neg	brimonidine	0	0	0	1995
neg	brinzolamide	0	0	0	1993
neg	bromfenac	0	0	0	2004
neg	caffeine	0	0	0	1997
neg	calcipotriol	0	0	0	1995
neg	calcium acetate	0	0	0	2001
neg	carbidopa	0	0	0	2000
neg	cefditoren	0	0	0	1996
neg	ceftaroline fosamil	0	0	0	2001
neg	ceftibuten	0	0	0	1992
neg	ceftizoxime	0	0	0	1993
neg	cerivastatin	0	0	0	1994
neg	cevimeline	0	0	0	1992
neg	chlorhexidine	0	0	0	1995
neg	chlorphenamine	0	0	0	1999
neg	chlorthalidone	0	0	0	2005
neg	cholecalciferol	0	0	0	1999
neg	ciclesonide	0	0	0	1993
neg	ciclopirox	0	0	0	1996
neg	cilazapril	0	0	0	2004
neg	cisatracurium besylate	0	0	0	1992
neg	clevidipine	0	0	0	1995
neg	colestipol	0	0	0	1993
neg	conivaptan	0	0	0	1999
neg	dalfampridine	0	0	0	1998
neg	darifenacin	0	0	0	1995
neg	delavirdine	0	0	0	1993
neg	desonide	0	0	0	1999
neg	desvenlafaxine	0	0	0	2002
neg	dexmethylphenidate	0	0	0	1995
neg	dexrazoxane	0	0	0	1993
neg	dextroamphetamine	0	0	0	1999
neg	difluprednate	0	0	0	1999
neg	dihydroergotamine	0	0	0	1992
neg	dimethyl fumarate	0	0	0	1998
neg	dinoprostone	0	0	0	1995
neg	docosanol	0	0	0	1993
neg	dofetilide	0	0	0	1992
neg	dolasetron	0	0	0	1994
neg	dorzolamide	0	0	0	1994
neg	doxepin	0	0	0	2000
neg	doxylamine	0	0	0	1999
neg	dronabinol	0	0	0	1994
neg	econazole	0	0	0	1998
neg	eletriptan	0	0	0	1996
neg	esmolol	0	0	0	2001
neg	eszopiclone	0	0	0	1994
neg	ethanol	0	0	0	1996
neg	felbamate	0	0	0	1992
neg	fluocinolone acetonide	0	0	0	1999
neg	fluocinonide	0	0	0	2001
neg	fluticasone furoate	0	0	0	1996
neg	fosaprepitant	0	0	0	1999
neg	frovatriptan	0	0	0	1993
neg	gadobenate dimeglumine	0	0	0	1995
neg	gadodiamide	0	0	0	1993
neg	gadopentetate dimeglumine	0	0	0	1993
neg	gadoteridol	0	0	0	1992
neg	gemifloxacin	0	0	0	1995
neg	glycopyrrolate	0	0	0	1996
neg	grepafloxacin	0	0	0	1993
neg	guanfacine	0	0	0	1996
neg	hydromorphone	0	0	0	1994
neg	ibutilide	0	0	0	1992
neg	iloperidone	0	0	0	1996
neg	indinavir	0	0	0	1995
neg	ingenol mebutate	0	0	0	1998
neg	ioflupane i 123	0	0	0	1994
neg	l-carnitine	0	0	0	2001
neg	l-glutamine	0	0	0	1994
neg	latanoprost	0	0	0	1992
neg	levobupivacaine	0	0	0	1994
neg	levomilnacipran	0	0	0	2003
neg	lisdexamfetamine	0	0	0	2003
neg	lopinavir	0	0	0	1996
neg	loxapine	0	0	0	2001
neg	lubiprostone	0	0	0	1994
neg	lurasidone	0	0	0	1998
neg	magnesium sulfate	0	0	0	2003
neg	metaxalone	0	0	0	2001
neg	methylnaltrexone	0	0	0	1997
neg	miglustat	0	0	0	1993
neg	mometasone	0	0	0	1995
neg	mupirocin	0	0	0	1998
neg	naloxone	0	0	0	1996
neg	naratriptan	0	0	0	1993
neg	nepafenac	0	0	0	1998
neg	nitazoxanide	0	0	0	1995
neg	nizatidine	0	0	0	2002
neg	norelgestromin	0	0	0	1995
neg	norgestimate	0	0	0	1995
neg	olopatadine	0	0	0	1993
neg	oxybutynin	0	0	0	1993
neg	oxymorphone	0	0	0	1993
neg	palonosetron	0	0	0	1995
neg	paricalcitol	0	0	0	1995
neg	pasireotide	0	0	0	1996
neg	penciclovir	0	0	0	1993
neg	pentosan polysulfate	0	0	0	1993
neg	perflutren	0	0	0	1992
neg	pergolide	0	0	0	1992
neg	phenylephrine	0	0	0	2003
neg	pimecrolimus	0	0	0	1996
neg	pitavastatin	0	0	0	1995
neg	polidocanol	0	0	0	1996
neg	pralatrexate	0	0	0	2002
neg	prasugrel	0	0	0	1997
neg	pyridoxine	0	0	0	1999
neg	quinidine	0	0	0	1996
neg	raloxifene	0	0	0	1995
neg	rasagiline	0	0	0	1995
neg	regadenoson	0	0	0	1999
neg	retapamulin	0	0	0	2001
neg	risedronate	0	0	0	1994
neg	rufinamide	0	0	0	1998
neg	salbutamol	0	0	0	1992
neg	selegiline	0	0	0	1994
neg	sevelamer	0	0	0	1993
neg	sildenafil	0	0	0	1995
neg	silodosin	0	0	0	1992
neg	sodium bicarbonate	0	0	0	1996
neg	tafluprost	0	0	0	1997
neg	tapentadol	0	0	0	1997
neg	tazarotene	0	0	0	1994
neg	tegaserod	0	0	0	1993
neg	telavancin	0	0	0	2001
neg	tiagabine	0	0	0	1994
neg	tiludronate	0	0	0	1993
neg	tirofiban	0	0	0	1993
neg	tolcapone	0	0	0	1992
neg	tolterodine	0	0	0	1995
neg	toremifene	0	0	0	1992
neg	travoprost	0	0	0	1994
neg	treprostinil	0	0	0	1994
neg	triamcinolone	0	0	0	1996
neg	trifluridine	0	0	0	1996
neg	trospium	0	0	0	2004
neg	trovafloxacin	0	0	0	1992
neg	vardenafil	0	0	0	1998
neg	verteporfin	0	0	0	1993
neg	vilazodone	0	0	0	1999
neg	vitamin c	0	0	0	2004

## Sheet: benchmark
Drug	Real	Predict	Probability	Known Effect(s) on Liver
17a ethinylestradiol	pos	neg	0.263388	associated with drug induced cholestasis
atorvastatin calcium	pos	pos	0.515273	known association with liver injury
bosentan	pos	pos	0.857617	associated with drug induced cholestasis
cetrorelix acetate	pos	neg	0.379226	liver enzyme elevations up to 3x ULN have been reported
cinnarizine	pos	neg	0.0569806	associated with drug induced cholestasis
cyclosporine a	pos	pos	0.996044	associated with drug induced cholestasis
dasatinib	pos	neg	0.383204	known association with liver injury
fusidic acid	pos	pos	0.487578	known association with liver injury; not sold within the US
glimepiride	pos	neg	0.474057	associated with drug induced cholestasis
gliquidone	pos	pos	0.533589	cholestatic jaundice and abnormal liver function tests have been reported for sulfonylurea therapies
glyburide	pos	pos	0.625711	associated with drug induced cholestasis
lapatinib tosylate	pos	pos	0.74452	black box warning of severe and fatal hepatotoxicity
losartan potassium	pos	pos	0.913825	liver enzyme elevations have been observed; associated with acute liver injury
medroxyprogesterone acetate	pos	neg	0.306758	cholestatic jaundice and abnormal liver function tests have been reported
nefazodone	pos	neg	0.0915606	known association with liver injury; sales discontinued in Canada in 2003
nelfinavir	pos	neg	0.449806	known association with liver injury
neratinib	pos	pos	0.70347	currently undergoing clinical trials - information is minimal
nicardipine	pos	neg	0.238856	known association with liver injury
octreotide acetate	pos	pos	0.614594	known association with liver injury
paclitaxel (aka taxol)	pos	pos	0.527705	known association with liver injury
pioglitazone	pos	pos	0.5163	known association with liver injury, liver monitoring recommended
pranlukast	pos	pos	0.899769	associated with liver injury
rifapentine	pos	pos	0.788702	known association with liver injury
simvastatin	pos	pos	0.511245	known association with liver injury; liver monitoring recommended
sorafenib (bayer's cdk 4/6 inhibitor in clinic)	pos	pos	0.827644	known association with liver injury; tansient liver enzyme elevations are common (1 - 10% of patients)
staurosporine	pos	pos	0.712576	model inducer of apoptosis
temsirolimus	pos	pos	0.706205	liver enzyme elevations have been observed; primary metabolite (sirolimus) has known association with liver injury
valinomycin	pos	pos	0.999384	in vitro BSEP interference has been shown by others
zafirlukast	pos	pos	0.69872	known association with liver injury; hepatic failure has been reported
acitretin	pos	neg	0.2933	black box warning of severe hepatotoxicity; liver enzyme monitoring recommended
amprenavir	pos	pos	0.67149	known association with liver injury, liver enzyme monitoring is recommended
bicalutamide	pos	pos	0.823945	known association with liver injury, liver enzyme monitoring is recommended
cefpodoxime proxetil	pos	pos	0.728099	associated with drug induced cholestasis
chlordiazepoxide	pos	pos	0.5	known association with liver injury
clofibrate	pos	neg	0.33975	known association with liver injury
dicloxacillin	pos	pos	0.841723	known association with liver injury
docetaxel	pos	pos	0.494146	known association with liver injury
febuxostat	pos	pos	0.662902	known association with liver injury; discontinued during clinical trials
flupirtine	pos	neg	0.479976	known association with liver injury
indomethacin	pos	neg	0.461565	known association with liver injury
loxapine succinate	pos	neg	0.239758	liver enzyme elevations have been observed; associated with acute liver injury
omeprazole	pos	pos	0.785885	known association with liver injury; liver enzyme elevations have been observed
rifaximin	pos	pos	0.98895	no convincing evidence of liver injury; minimal oral bioavailability
acecainide	neg	neg	0.292664
aceclofenac	neg	neg	0.385625
acipimox	neg	pos	0.58747
acyclovir	neg	pos	0.6497
agomelatine	neg	neg	0.217317
albuterol	neg	neg	0.4275
alendronate sodium	neg	neg	0.0433936
alfuzosin hydrochloride	neg	neg	0.424866
alprenolol	neg	neg	0.411758
aminoglutethimide	neg	pos	0.485194
aminophylline	neg	pos	0.964932
amoxapine	neg	neg	0.41442
amrinone	neg	neg	0.38154
amsacrine	neg	pos	0.735402
anthralin	neg	pos	0.669071
antipyrine	neg	pos	0.511907
artemether	neg	neg	0.311752
artemisinin	neg	pos	0.563564
artesunate	neg	neg	0.236805
aspirin	neg	neg	0.322119
atomoxetine hydrochloride	neg	neg	0.252005
atosiban	neg	neg	0.365498
atracurium besylate	neg	neg	0.0606197
atropine	neg	neg	0.329616
azlocillin sodium	neg	neg	0.399504
benznidazole	neg	pos	0.64757
benzocaine	neg	neg	0.344927
betamipron	neg	neg	0.404492
bisacodyl	neg	neg	0.352671
bisoprolol fumarate	neg	neg	0.314311
bromopride	neg	pos	0.520529
brompheniramine maleate	neg	neg	0.320006
bronopol	neg	neg	0.192991
bupivacaine hydrochloride	neg	neg	0.240424
bupropion hydrochloride	neg	neg	0.268173
busulphan	neg	pos	0.5
butorphanol	neg	neg	0.168838
camptothecin	neg	neg	0.478686
carprofen	neg	pos	0.565875
ccl4	neg	neg	0.0184434
cefalozin sodium	neg	pos	0.511289
chlorophenylpiperazine	neg	neg	0.248626
chlorpheniramine	neg	neg	0.291989
cibenzoline	neg	neg	0.0629231
ciprofibrate	neg	neg	0.459014
clioquinol	neg	pos	0.775832
clomifene citrate	neg	neg	0.177807
clopamide	neg	pos	0.723577
cloprostenol sodium	neg	neg	0.212183
cp-690550	neg	pos	0.616042
d(-)-norgestrel	neg	neg	0.217337
desipramine	neg	neg	0.188503
dexbrompheniramine maleate	neg	neg	0.322099
dexchlorpheniramine maleate	neg	neg	0.281496
dexlansoprazole	neg	pos	0.872323
diacerein	neg	pos	0.534266
diatrizoic acid (amidotrizoate)	neg	pos	0.975612
dinoprost tromethamine	neg	neg	0.172595
dirithromycin	neg	pos	0.581697
dolasetron mesylate	neg	neg	0.354752
domperidone	neg	neg	0.387054
doripenem	neg	pos	0.816214
duloxetine hydrochloride	neg	neg	0.222218
ebastine	neg	neg	0.143643
eflornithine hydrochloride	neg	neg	0.467159
emetine	neg	neg	0.216761
enalapril maleate	neg	neg	0.356888
enalaprilat	neg	neg	0.42645
enoxacin	neg	neg	0.317017
eptifibatide acetate	neg	neg	0.19097
escitalopram oxalate	neg	neg	0.304161
ethacrynic acid	neg	pos	0.593146
ethambutol dihydrochloride	neg	neg	0.284728
etidronate disodium	neg	neg	0.113827
etoposide phosphate	neg	neg	0.178961
etretinate	neg	neg	0.272348
felbinac	neg	neg	0.134569
fenoldopam mesylate	neg	pos	0.5
fenoximone	neg	pos	0.54396
fleroxacin	neg	neg	0.264958
flucytosine	neg	pos	0.920409
fluorescein	neg	pos	0.580119
flutiadd_infoone propionate	neg	pos	0.775178
fluvoxamine maleate	neg	neg	0.239661
foscarnet sodium	neg	neg	0.380731
galanthamine	neg	pos	0.5718
gemifioxacin mesylate	neg	pos	0.507413
gestodene	neg	neg	0.230178
goserelin acetate	neg	neg	0.468878
hydroflumethazide	neg	pos	0.975642
hydroxychloroquine sulfate	neg	neg	0.219927
idazoxan	neg	neg	0.244996
imipenem monohydrate	neg	pos	0.684612
indoramin	neg	neg	0.121439
iohexol	neg	pos	0.893953
iproniazid	neg	neg	0.425469
isoxicam	neg	pos	0.837671
kanamycin	neg	neg	0.384188
ketanserin	neg	neg	0.220437
ketorolac tromethamine	neg	neg	0.291562
ketotifen fumarate	neg	neg	0.245393
levodopa	neg	neg	0.427807
levosulpiride	neg	pos	0.608751
lofepramine	neg	neg	0.240016
lorcainide	neg	neg	0.217972
lumiracoxib	neg	pos	0.651545
lypressin	neg	neg	0.439972
mafenide acetate	neg	pos	0.774492
maprotiline	neg	neg	0.118844
maxipost	neg	pos	0.774309
melatonin	neg	neg	0.335459
melperone	neg	neg	0.194338
mesna	neg	neg	0.158341
metocurine	neg	pos	0.526775
mexiletine	neg	neg	0.275453
mizoribine	neg	pos	0.855186
moclobemide	neg	neg	0.107482
molsidomine	neg	neg	0.384539
moxifloxacin hydrochloride	neg	neg	0.284954
nadolol	neg	neg	0.309874
nalidixic acid	neg	neg	0.324436
nalmefene	neg	neg	0.135786
natamycin	neg	pos	0.703826
nebivolol hydrochloride	neg	neg	0.469999
nedaplatin	neg	pos	0.861304
nefopam	neg	neg	0.138593
neostigmine	neg	neg	0.333856
nicorandil	neg	neg	0.458787
nikethamide	neg	neg	0.405788
nimodipine	neg	neg	0.403152
nitrazepam	neg	pos	0.605884
ornidazole	neg	pos	0.534109
oseltamivir phosphate	neg	neg	0.329061
pancuronium bromide	neg	neg	0.185
papaverine	neg	pos	0.586987
paroxetine hydrochloride	neg	neg	0.41058
pazufloxacin	neg	pos	0.689448
pcn	neg	neg	0.443537
pefloxacin	neg	neg	0.234593
pemirolast potassium	neg	pos	0.865384
pentamidine	neg	neg	0.258053
pergolide mesylate	neg	neg	0.213454
perindopril erbumine	neg	neg	0.333692
pfizer's experimental cdk 4/6 inhibitor	neg	neg	0.251988
phenacetin	neg	pos	0.507493
phenformin	neg	neg	0.179864
pindolol	neg	neg	0.4315
piperacillin sodium salt	neg	neg	0.320899
piracetam	neg	pos	0.489842
piribedil	neg	neg	0.243434
pkb (merck benchmark)	neg	neg	0.347173
potassium clavulanate	neg	pos	0.637334
pranoprofen	neg	neg	0.427253
pravastatin sodium	neg	neg	0.434159
prazosin	neg	pos	0.539973
procarbazine hydrochloride	neg	neg	0.408961
prochlorperazine	neg	neg	0.17469
procyclidine	neg	neg	0.0787114
quercetin	neg	neg	0.323441
quetiapine hemifumarate	neg	neg	0.132599
raltitrexed	neg	pos	0.494111
r-apomorphine	neg	neg	0.155063
rasagiline mesylate	neg	neg	0.0599336
remoxipride	neg	neg	0.423113
rocuronium bromide	neg	neg	0.114743
roquinimex	neg	pos	0.647045
roxithromycin	neg	neg	0.47833
rubitecan	neg	pos	0.507269
salmeterol xinafoate	neg	neg	0.0574556
satraplatin	neg	pos	0.771067
scopolamine hydrobromide trihydrate	neg	neg	0.393587
selegiline hcl	neg	neg	0.165181
sildenafil citrate	neg	pos	0.610051
somatostatin	neg	pos	0.772896
sparfloxacin	neg	pos	0.584109
spiramycin	neg	pos	0.835519
stepronin	neg	pos	0.569589
strontium ranelate	neg	pos	0.637198
sulbactam	neg	pos	0.82242
sulfacetamide sodium	neg	pos	0.689116
sulfamethoxazole	neg	pos	0.722502
sulfisoxazole	neg	pos	0.707903
tacrine	neg	neg	0.383858
talniflumate	neg	pos	0.640022
tegafur	neg	pos	0.764229
tegaserod maleate	neg	neg	0.380057
teniposide	neg	pos	0.516727
tenoxicam	neg	pos	0.807199
terbutaline	neg	neg	0.394638
terfenadine	neg	neg	0.119118
terlipressin acetate	neg	neg	0.285063
tetraethylthiuram disulfide	neg	neg	0.43353
thiacetazone	neg	pos	0.718033
thiamphenicol	neg	pos	0.826205
thiocolchicoside	neg	neg	0.391898
tiapride	neg	neg	0.475562
tilorone	neg	neg	0.168003
tinidazole	neg	pos	0.771157
tolnaftate	neg	neg	0.335004
tolterodine tartrate	neg	neg	0.406845
toremifene citrate	neg	neg	0.138262
triamcinolone acetonide	neg	neg	0.317442
triamcinolone diacetate	neg	neg	0.26525
trilostane	neg	neg	0.291842
ttfa	neg	pos	0.838615
tubocurarine	neg	pos	0.563704
undecylenic acid	neg	neg	0.108762
urapidil	neg	neg	0.102638
valacyclovir hydrochloride	neg	pos	0.662675
varenicline tartrate	neg	pos	0.511269
vecuronium bromide	neg	neg	0.175569
vigabatrin	neg	neg	0.25988
vildagliptin	neg	neg	0.186951
vioxx	neg	neg	0.445698
voglibose	neg	neg	0.270901
warfarin sodium	neg	neg	0.284691
xamoterol	neg	neg	0.133715
zaleplon	neg	pos	0.625746
ziprasidone mesylate	neg	neg	0.166227
zoledronic acid	neg	neg	0.136982
zolpidem tartrate	neg	neg	0.352444
zopiclone	neg	neg	0.417836
cyclofenil	pos	neg	0.231028	acute hepatitis
dilevalol	pos	neg	0.456312	acute hepatitis: elevations in ALT and GGT. Cases of fatal liver injury
sulfacarbamide	pos	pos	0.790289	Acute/subacute liver necrosis, Chronic active hepatitis, Jaundice, Gallbladder disorders including Cholestasis
dantrolene	pos	neg	0.466984	Black box warrning for hepatotoxicity, Cases of acute hepatitis with jaundice due to dantrolene can be severe and even fatal
fipexide	pos	neg	0.148628	Can induce massive liver cell necrosis and fulminant liver failure
bendazac	pos	pos	0.553415	cases of chronic active hepatitis, seen case with elevations of liver enzymes 50 UNL, jaundice, cases of clolestasis
exifone	pos	pos	0.698811	Cases of cytolytic hepatitis clinicaly manifested by jaundice, AT elevated 50UNL, histologic examination - centrilobular hepatocyte necrosis and cholestasis; reported fatal cases
benzarone	pos	neg	0.286784	chronic active hepatitis, jaundice, ALT increased (back to normal after drug withdrawal), cases of subfluminant hepatitis, macronodular cirrhosis, and severe chronic active hepatitis and cirrhosis
oxyphenisatin	pos	neg	0.412603	Drug induced Liver Injury resembling Autoimmune hepatitis; Prolonged use leads to acute and chronic heptitis, jaundice, fatigue, firm hepatomegaly with increase in transaminase activity of 10 to 40 times, decreased prothrombin, depressed serum albumin and raised globulin.
nialamide	pos	neg	0.297881	Hepatotoxicity
perhexiline	pos	neg	0.0880744	Hepatotoxicity, elevated serum liver enzymes (SGPT, SGOT, ALP, LDH) ; macrovesicular , microvesicular steatosis, ballooning of hepatocytes and Mallory bodies. Characteristic lamellar lysosomal inclusion bodies representing phospholipidosis as well as triglyceride and fatty acid accumulation were identified
streptozocin	pos	pos	0.521276	hepatotoxicity, minimal transient elevations of liver enzymes (AST, ALT, LDH, APT) Severe and fatal hepatic effects reported rarely
fenclozic acid	pos	pos	0.60062	jaundice or abnormalities of hepatic function
benoxaprofen	pos	pos	0.587358	rare hepatic complications, seen only in postmarketing phase, mostly in elderly patients (several deaths); Intrahepatic cholestatic jaundice that causes deaths
ximelagatran	pos	neg	0.211239	severe and poentialy fatal (cases of death in long term trials) liver injury during longer-term (more than 11 days) treatment. ALT>3xULN, bilirubin>2xULN. One biopsy documented liver necrosis. Abnormal hepatic laboratory values had been previously reported during short-term treatment.
benziodarone	pos	pos	0.606397	Associated with jaundice
ebrotidine	pos	pos	0.767865	Acute hepatitis, marked increase in aminotransferase activities (ALT values ranging from 15 to 91 times the upper limit of normal) and total bilirubin values
pirprofen	pos	pos	0.660598	Hepatitis associated with long term therapy low risk of fulminant hepatitis
ticrynafen	pos	pos	0.688173	High levels of serum transaminases, most of histopatology with lesions from acute hepatocellular injury, also chronic active hepatitis and/or cirrhosis. Jaundice with 10% death incidence.
tolrestat	pos	pos	0.741911	Hepatics necrosis , significant elevations in serum hepatic enzyme
